# Supplementary material for: Superior performance of biofilm versus planktonic Limosilactobacillus reuteri in protection of the intestines and brain in a piglet model of necrotizing enterocolitis
Source: Sci Rep. 2023 Oct 23;13:17740. doi: 10.1038/s41598-023-44676-5 (PMC10593788; doi:10.1038/s41598-023-44676-5)
Supplement: Supplementary file 2 — Supplementary Information. [file 41598_2023_44676_MOESM2_ESM.xlsx]

## Sheet: ALDEx2_Treatment
	rab.all	rab.win.Lr	rab.win.Saline	diff.btw	diff.win	effect	overlap	we.ep	we.eBH	wi.ep	wi.eBH		rab.all - median clr value for all samples in the feature
PHYLUM	PHYLUM	PHYLUM	PHYLUM	PHYLUM	PHYLUM	PHYLUM	PHYLUM	PHYLUM	PHYLUM	PHYLUM	PHYLUM		rab.win.Lr - median clr value for NEC + Lr-DM-Maltose group of samples
Firmicutes	4.00953	4.12286	3.62111	-0.485716	2.96269	-0.174637	0.433333	0.44734	0.482581	0.536123	0.566209		rab.win.Saline - median clr value for NEC + Saline group of samples
Actinobacteriota	-6.78744	-7.03072	-5.95615	1.18011	5.5867	0.204831	0.410417	0.449451	0.482581	0.50709	0.566209		dif.btw - median difference in clr values between S and NS groups
Proteobacteria	2.79597	2.93144	2.56324	-0.502445	3.13403	-0.158532	0.421436	0.482573	0.482581	0.482156	0.566209		diff.win - median of the largest difference in clr values within S and NS groups
CLASS	CLASS	CLASS	CLASS	CLASS	CLASS	CLASS	CLASS	CLASS	CLASS	CLASS	CLASS		effect - median effect size: diff.btw / max(diff.win) for all instances
Bacilli	3.14739	3.63207	1.65414	-2.02232	2.36195	-0.725358	0.233333	0.0237889	0.0870308	0.0121473	0.0485893		overlap - proportion of effect size that overlaps 0 (i.e. no effect)
Clostridia	1.10596	0.0547694	1.75955	1.38313	4.08962	0.31386	0.35796	0.203895	0.332144	0.203954	0.342595		we.ep - Expected P value of Welch’s t test
Actinobacteria	-7.0868	-7.32457	-6.21857	0.886189	6.62874	0.135808	0.43125	0.547733	0.552039	0.566715	0.568968		we.eBH - Expected Benjamini-Hochberg corrected P value of Welch’s t test
Gammaproteobacteria	2.65732	2.82596	2.22898	-0.868698	2.43085	-0.30929	0.379813	0.31609	0.436539	0.313113	0.42595		wi.ep - Expected P value of Wilcoxon rank test
ORDER	ORDER	ORDER	ORDER	ORDER	ORDER	ORDER	ORDER	ORDER	ORDER	ORDER	ORDER		wi.eBH - Expected Benjamini-Hochberg corrected P value of Wilcoxon test
Lactobacillales	8.28808	9.0057	6.96151	-2.09483	2.11885	-0.886408	0.17794	0.00386137	0.0345492	0.00277192	0.0248309		(clr: center log ratio)
Clostridiales	6.8776	5.86741	7.2859	0.737993	4.66711	0.16055	0.405208	0.389741	0.720575	0.416482	0.787739
Staphylococcales	0.346063	0.205093	0.406252	0.425426	4.29097	0.0865441	0.461458	0.566731	0.766486	0.715033	0.880744
Bifidobacteriales	-1.66592	-1.65633	-1.67541	0.291924	8.10059	0.0393635	0.48179	0.707207	0.825028	0.851041	0.920222
Enterobacterales	7.70203	8.04243	7.28336	-0.796168	1.99278	-0.360797	0.31875	0.0730142	0.280765	0.107405	0.342383
Pseudomonadales	-1.25464	-1.18768	-1.2879	0.408952	7.41168	0.0506728	0.472425	0.733648	0.835689	0.791857	0.90287
Lachnospirales	-4.81746	-4.90488	-4.76316	0.192926	3.80576	0.0486853	0.469792	0.534574	0.724159	0.596282	0.812915
Peptostreptococcales-Tissierellales	-6.12324	-5.68122	-6.53823	-0.606024	4.48636	-0.126071	0.440625	0.513554	0.724462	0.503771	0.77193
Burkholderiales	-6.53435	-6.56354	-6.50101	0.306396	5.11474	0.0598221	0.473465	0.507934	0.708013	0.558751	0.789877
FAMILY	FAMILY	FAMILY	FAMILY	FAMILY	FAMILY	FAMILY	FAMILY	FAMILY	FAMILY	FAMILY	FAMILY
Streptococcaceae	1.24986	0.763528	2.03997	1.52295	4.37087	0.337323	0.340625	0.101129	0.271485	0.160758	0.37892
Enterococcaceae	6.91399	7.69079	6.36114	-1.2558	2.58984	-0.439307	0.308013	0.0730054	0.23216	0.0975366	0.306225
Clostridiaceae	7.30261	6.04218	7.83539	1.26561	4.68091	0.274586	0.364583	0.210414	0.365715	0.211627	0.417868
Lactobacillaceae	7.657	8.40463	4.32498	-4.27232	4.72998	-0.91237	0.139583	0.00149973	0.0171192	0.000671491	0.00806248
Staphylococcaceae	0.958613	0.441871	1.26582	0.944939	4.12942	0.18106	0.408333	0.36431	0.480879	0.42039	0.576761
Bifidobacteriaceae	-1.11474	-1.30169	-0.855635	0.806181	7.94365	0.0951623	0.454167	0.547993	0.628927	0.690949	0.776649
Enterobacteriaceae	8.14368	8.38783	7.97565	-0.504344	1.86776	-0.245894	0.3923	0.209994	0.35909	0.337837	0.515272
Pseudomonadaceae	-1.60708	-2.45251	-0.567425	2.58832	6.80267	0.341204	0.358333	0.218735	0.360995	0.212969	0.413299
Yersiniaceae	-5.45718	-5.81621	-5.06676	1.01734	6.00632	0.144901	0.414152	0.310695	0.436946	0.462578	0.599897
Moraxellaceae	-5.38575	-3.8187	-6.36686	-4.08456	5.91369	-0.636656	0.283333	0.0535821	0.143523	0.095204	0.223438
Lachnospiraceae	-4.26978	-4.5204	-4.03151	0.645974	3.97015	0.142229	0.420395	0.438915	0.530052	0.479938	0.605609
Peptostreptococcaceae	-5.4695	-5.29106	-5.65307	-0.399434	4.40675	-0.0716079	0.46514	0.566565	0.636781	0.621908	0.720803
Burkholderiaceae	-5.99638	-6.07078	-5.91855	0.350456	5.13999	0.0698573	0.463542	0.51917	0.59714	0.585376	0.684846
GENUS	GENUS	GENUS	GENUS	GENUS	GENUS	GENUS	GENUS	GENUS	GENUS	GENUS	GENUS
Streptococcus	1.25674	1.15958	1.7181	0.15081	3.59061	0.0292249	0.4875	0.813964	0.875306	0.855102	0.922848
Lactococcus	-1.11072	-1.57992	-0.508919	1.68832	5.94695	0.282691	0.332292	0.131596	0.330967	0.175125	0.424855
Enterococcus	7.71672	8.49035	7.15364	-1.2769	2.7512	-0.449202	0.315297	0.0838245	0.271346	0.106129	0.343663
Clostridium sensu stricto 1	8.1599	6.76479	8.69483	1.26894	4.29604	0.280814	0.354167	0.18081	0.407813	0.178806	0.448942
Lactobacillus	8.52838	9.23531	5.12725	-4.1325	4.88016	-0.861859	0.140625	0.0016822	0.0269704	0.000433079	0.0073579
Staphylococcus	1.82954	1.40993	2.21917	0.971918	4.07906	0.194554	0.4	0.343833	0.546355	0.385116	0.632465
Bifidobacterium	-0.406299	-0.652746	0.111712	0.736268	8.05262	0.0863512	0.456816	0.589833	0.739371	0.689386	0.831931
Undefined Genus of Enterobacteriaceae	3.79829	3.81279	3.79306	0.240986	6.29795	0.0388364	0.48283	0.834189	0.890566	0.894544	0.941422
Pseudomonas	-0.631055	-1.49697	0.397862	2.55579	6.95216	0.356611	0.34375	0.211516	0.411947	0.200547	0.460984
Clostridium sensu stricto 13	-5.07657	-5.3615	-4.73125	0.513054	4.35771	0.108838	0.441667	0.5145	0.658149	0.526329	0.703858
Undefined Genus of Yersiniaceae	-4.6505	-4.94609	-4.25981	0.98002	6.06078	0.142455	0.417274	0.362647	0.540914	0.48599	0.685129
Acinetobacter	-4.8306	-3.83948	-5.48306	-2.68301	5.90961	-0.411621	0.315625	0.108151	0.273701	0.175451	0.378347
Escherichia-Shigella	8.50836	8.81851	8.03464	-1.0986	2.70891	-0.441606	0.287201	0.0516929	0.244192	0.0755629	0.288638
Moraxella	-5.10527	-4.58495	-5.50158	-1.36239	5.30602	-0.234003	0.387097	0.32025	0.491329	0.381838	0.589568
Blautia	-3.39443	-3.75157	-3.03557	0.804059	3.81954	0.183947	0.415625	0.402233	0.563809	0.41818	0.610664
Clostridioides	-4.71755	-4.63499	-4.7706	-0.0636613	4.50498	-0.0143285	0.490625	0.565755	0.708619	0.602583	0.758031
Burkholderia-Caballeronia-Paraburkholderia	-5.21466	-5.3184	-5.06934	0.369713	5.36223	0.0603892	0.469792	0.499685	0.644705	0.538185	0.716655
SPECIES	SPECIES	SPECIES	SPECIES	SPECIES	SPECIES	SPECIES	SPECIES	SPECIES	SPECIES	SPECIES	SPECIES
Undefined species of Streptococcus	0.774597	1.9733	-0.731288	-2.34156	4.32122	-0.485056	0.263267	0.151784	0.334446	0.0307775	0.152779
Uncultured species of Lactococcus	0.0971948	-1.12314	1.04979	2.47719	5.00841	0.464655	0.304167	0.0673569	0.221285	0.0705694	0.239232
Undefined species of Enterococcus	9.57715	10.4395	8.83985	-1.4066	2.72188	-0.499352	0.294485	0.0576616	0.215043	0.0725143	0.244918
Undefined species of Clostridium sensu stricto 1	-2.88955	-2.78216	-2.98261	0.0824146	4.96238	0.0117815	0.495317	0.568949	0.719307	0.590892	0.753795
Lactobacillus amylovorus	-2.45528	-1.99039	-3.02363	-0.915513	5.5158	-0.138978	0.429167	0.681809	0.817708	0.554406	0.736728
Undefined species of Staphylococcus	3.69858	3.32993	3.98786	0.875728	4.01892	0.188419	0.41103	0.395639	0.612279	0.426806	0.658966
Uncultured species of Lactobacillus	-1.71862	-1.7727	-1.65512	0.453806	4.84761	0.0810244	0.458897	0.564869	0.728868	0.624058	0.786744
Undefined species of Bifidobacterium	1.49749	1.15567	2.01893	1.0224	8.20895	0.117472	0.448491	0.603301	0.770357	0.741192	0.875713
Undefined species of Lactobacillus	10.3164	11.0439	6.41594	-4.74543	4.564	-1.02885	0.111342	0.000507768	0.0111046	0.0001472	0.00335553
Lactobacillus mucosae	-2.03799	-1.61956	-2.58325	-0.567518	5.16466	-0.0916418	0.446875	0.647181	0.784236	0.577356	0.746208
Undefined species of the family Enterobacteriaceae	5.59818	5.52503	5.78975	0.0340809	5.7588	0.00599853	0.497917	0.878784	0.925625	0.913135	0.952874
Streptococcus dysgalactiae	-3.17824	-3.7354	-2.41143	1.81273	6.40022	0.280116	0.364204	0.170885	0.342409	0.280293	0.462424
Undefined species of Pseudomonas	1.19271	0.241319	2.32861	2.26493	6.88625	0.322353	0.350676	0.228628	0.450342	0.209934	0.454952
Undefined species of Clostridium sensu stricto 13	-3.19496	-3.38699	-3.02173	0.314651	4.48731	0.0597432	0.470343	0.539402	0.693241	0.538585	0.713132
Undefined species of the family Yersiniaceae	-2.7702	-2.97027	-2.56373	0.815708	6.13559	0.123323	0.434375	0.435325	0.620125	0.527812	0.715789
Streptococcus suis	-1.84226	0.931556	-3.36431	-4.30342	4.81697	-0.825524	0.171696	0.0106073	0.0595698	0.00589974	0.0437838
Undefined species of Acinetobacter	-2.99289	-1.87747	-3.73716	-2.89116	6.21916	-0.462707	0.307292	0.12949	0.277048	0.176983	0.345176
Undefined species of Escherichia-Shigella	10.3775	10.8338	9.84927	-1.20167	2.60782	-0.439071	0.260417	0.0451484	0.202434	0.046586	0.186569
Undefined species of Lactococcus	-2.14416	-1.07687	-3.18897	-1.93823	4.15721	-0.403366	0.288542	0.158325	0.325069	0.107096	0.26352
Clostridium perfringens	9.78797	8.97772	10.4223	1.11207	4.51624	0.243405	0.365625	0.259499	0.501922	0.216514	0.466135
Streptococcus hyointestinalis	-2.2354	-2.62997	-1.82813	1.20867	6.32647	0.153376	0.415625	0.424489	0.616943	0.47017	0.665999
Undefined species of Moraxella	-3.50789	-3.01303	-3.8644	-1.24955	5.5898	-0.208788	0.3875	0.3396	0.520089	0.395552	0.594874
Undefined species of Blautia	-1.60748	-1.83211	-1.32871	0.634388	3.76796	0.149753	0.420395	0.493897	0.659917	0.477467	0.660098
Undefined species of Clostridioides	-2.86033	-2.63082	-3.12715	-0.231142	4.49306	-0.0393484	0.480208	0.56483	0.721288	0.578854	0.745019
Lactobacillus fermentum	-3.22285	-3.80138	-2.50986	1.7987	6.09796	0.26591	0.35692	0.168182	0.348939	0.290369	0.474658
Undefined species of Burkholderia-Caballeronia-Paraburkholderia	-3.41993	-3.62469	-3.26281	0.396685	5.44788	0.0663568	0.463542	0.516157	0.678785	0.567484	0.734652
Lactococcus lactis	-2.57251	-3.24418	-1.5494	2.58174	7.59177	0.323194	0.351717	0.137943	0.31662	0.21326	0.409919
Clostridium tertium	-1.14405	-1.33243	-0.968155	-0.00449188	7.62879	-0.00108546	0.5	0.732486	0.845127	0.727191	0.856139
